# Supplementary material for: Analysis of the application of a gene chip method for detecting Mycobacterium tuberculosis drug resistance in clinical specimens: a retrospective study
Source: Sci Rep. 2021 Sep 9;11:17951. doi: 10.1038/s41598-021-97559-y (PMC8429459; doi:10.1038/s41598-021-97559-y)
Supplement: Supplementary file 1 — Supplementary Information 1. [file 41598_2021_97559_MOESM1_ESM.xls]

## Sheet: RIF
Gene mutation information of RIF-resistant specimens detected by gene chip method
Patient ID	rpoB mutation type
11006	511TC 526AT
11013	511TC
11014	511TC
11025	511TC 513AC
11034	511TC 516GT 526AT 531CG				codon	N	percentage
11037	516AT				511	30	0.09375		Notes:
11040	511TC				513	6	0.01875		511TC:511 CTG→CCG
11042	526CG				516	32	0.1		531CG:531 TCG→TGG
11052	526CG				526	65	0.203125		531CT:531 TCG→TTG
11053	516AG 533TC				531	145	0.453125		526CG:526 CAC→GAC
11060	511TC 526AT				533	15	0.046875		526CT:526 CAC→TAC
11062	516AT				511+513	1	0.003125		526AT:526 CAC→CTC
11071	531CT				511+516	2	0.00625		526AG:526 CAC→CGC
11080	531CT				511+526	5	0.015625		513AC:513 CAA→CCA
11083	526AG				516+526	6	0.01875		513CA:513 CAA→AAA
11084	531CT				516+533	3	0.009375		516AT:516 GAC→GTC
11085	526AT				516+531	1	0.003125		516GT:516 GAC→TAC
11086	511TC 513AC 516AG 526AT				526+531	2	0.00625		516AG:516 GAC→GGC
11091	516AT				511+516+526	1	0.003125		533TC:533 CTG→CCG
11097	531CT				516+526+531	1	0.003125
11113	531CG				511+516+526+531	5	0.015625
11117	511TC					320	1
11118	516AT
11121	511TC 516GT 526AT
11138	516AT					30	0.09375
11140	511TC 513AC 516AG 526AT					2	0.00625
11144	526CG					4	0.0125
11146	511TC					23	0.071875
11147	516AG 526AT					6	0.01875
11148	516AT					3	0.009375
11154	511TC 513AC 526AT 531CT					20	0.0625
11167	531CT					29	0.090625
11168	526AG					8	0.025
11182	531CT					8	0.025
11193	531CT					136	0.425
11202	526CG					9	0.028125
11212	526AT					15	0.046875
11219	511TC 513AC 516AG 526AT
11224	531CT
11260	531CT
11279	526CG
11292	516AT
11293	531CT
11294	526CT
11313	526CG
11314	531CT
11325	511TC
11358	531CT
11362	526CG 531CT
11364	531CT
11389	526CG
11401	526CT
11413	526CG
11433	511TC
11436	531CT
11441	511TC
11446	526CG
11489	531CT
11493	531CT
11494	533TC
11516	531CT
11523	531CT
11528	516AT
11551	531CG
11558	531CG
11596	531CT
11603	533TC
11611	531CT
11614	516AG 526CG
11615	516AG 526CG
11622	516AG 533TC
11645	531CT
11651	531CT
11653	531CT
11664	531CT
11673	526AT
11676	531CT
11686	531CT
12014	531CT
12025	513AC
12046	511TC
12051	516AC
12087	516AG
12130	531CG
12147	513CA
12160	516AG 533TC
12165	531CT
12181	533TC
12188	531CT
12190	531CT
12203	526CT
12218	526AG
12220	531CT
12234	511TC
12246	526CT
12261	526AG
12262	511TC
12264	511TC
12283	511TC
12293	531CT
12354	531CT
12387	526AT
12404	526AT
12409	531CT
12410	531CT
12426	526AT
12437	511TC
12460	516AT
12469	511TC
12473	531CT
12485	531CT
12493	526CT
12507	526CT
12509	531CT
12510	526CT
12511	526CG
12517	531CT
12543	531CT
12557	516AT
12564	526CG
13017	531CT
13044	531CT
13071	516AG 526AT
13081	531CT
13086	516AT
13106	531CT
13112	526CT
13118	531CT
13122	526CG
13165	531CT
13166	533TC
13210	516AT
13231	531CT
13237	531CT
13250	531CT
13265	531CT
13267	531CT
13271	531CT
13281	516GT
13294	516CT
13325	531CT
13330	516AT
13331	511TC
13383	531CT
13384	526CG
13403	516GT 526CG
13416	531CG
13487	531CG
13492	511TC
13525	531CT
13530	511TC
13535	531CT
13585	526AG
13597	516AT
13622	511TC
13631	531CT
13638	531CT
14042	533TC
14055	516GT
14066	511TC
14067	526CT
14074	531CT
14091	531CT
14103	531CT
14131	531CT
14161	533TC
14168	531CT
14179	531CT
14180	526CT
14212	531CT
14214	526GT
14222	531CT
14227	531CT
14314	516AT
14323	533TC
14332	531CT
14342	531CT
14375	531CT
14389	531CT
14393	511TC
14395	511TC
14403	526CT
14433	531CT
14448	533TC
14456	526AG
14493	526CT
14534	513AC
14537	531CT
14548	531CT
14566	533TC
14579	531CT
15069	526AG
15070	526CT
15078	526CT
15099	516GT
15109	516AT
15174	531CT
15192	526CG
15197	531CT
15204	516AG 526CT
15207	531CT
15247	531CT
15261	511TC 526AT
15334	533TC
15335	531TC
15409	516AG 526CG 531CT
15444	513CA
15466	526CG
15501	511TC
15520	531CT
16014	531CT
16119	531CT
16182	531CT
16289	531CT
16303	511TC
16326	531CT
16335	526CT
16397	531CT
16408	516GT
16435	531CT
16459	531CT
16460	526TG
16463	516AT
16466	526CT
16482	531CT
16553	531CT
16557	531CT
16581	526CG
16601	531CT
16606	531CT
16610	511TC 526AT
17047	531CT
17080	511TC
17081	526CT
17084	531CT
17092	531CT
17107	526CT
17123	526CT
17138	526CG
17150	531CT
17158	531CT
17160	531CT
17170	531CT
17183	511TC
17189	531CT
17222	526AT
17224	533TC
17227	531CT
17252	531CT
17283	531CT
17312	516AT
17324	526AT
17336	533TC
17345	511TC
17463	516AG
17530	526AG
17534	531CT
17566	531CT
17570	531CT
17572	531CT
17574	531CT
17582	526CT
17583	513CA
17584	526CT
17638	531CG
17654	526CG
17695	531CT
17719	516AT
18015	531CT
18058	516AT
18067	531CT
18079	531CG
18209	533TC
18247	531CG
18264	516AT
18377	531CT
18380	511TC
18410	531CT
18422	531CT
18434	531CT
18481	531CT
18497	531CT
18505	531CT
18596	533TC
18604	526CG
18646	531CT
18674	526CT
19005	531CT
19015	531CT
19043	511TC 516AG
19074	531CT
19076	516GT
19085	526CT
19153	516AT
19156	511TC 516AT
19158	526CT 531CT
19213	531CT
19223	531CT
19240	526CT
19281	531CT
19293	526CT
19294	531CT
19311	531CT
19329	511CT
19347	526CT
19366	516AT 531CT
19435	516AT
19440	531CT
19450	531CT
19475	531CT
19521	533TC
19532	511TC
20081	531CT
20082	531CT
20085	513CA
20088	531CT
20106	526CG
20153	531CT
20172	526CT
20179	511TC 526CG

## Sheet: INH
Gene mutation information of INH-resistant specimens detected by gene chip method
ID	katG and inhA
11006	A 15
11014	C
11040	C				codon	N	percentage
11041	C				-15	98	0.226852		Note: C:katG 315 AGC→ACC(Ser315Thr), A:katG 315 AGC→ACC(Ser315Asn), 15:inhA-15(C→T)
11042	C 15				A	18	0.0416667
11047	C				C	305	0.706019
11053	C				A+15	2	0.00462963
11056	C				C+15	9	0.0208333
11064	A					432	1
11073	15
11080	15
11085	15
11086	C
11090	C
11091	C
11092	C
11097	15
11101	15
11117	C
11118	C
11128	15
11140	C
11146	C 15
11148	C
11154	C 15
11162	15
11167	C
11168	C
11175	A
11179	15
11182	C
11193	C
11202	C
11212	A
11219	A 15
11224	15
11234	15
11235	C
11247	C
11253	C
11260	C
11267	C
11279	C
11285	C
11293	C
11294	C
11305	C
11313	C
11314	15
11316	C
11317	C
11358	C
11362	C
11367	C
11369	C
11371	C
11389	15
11401	C
11402	C
11413	C
11433	C
11436	C
11441	C
11446	C
11464	C
11470	C
11481	C
11494	C
11498	C
11516	C
11558	C
11611	C
11622	C
11633	C
11653	C
11661	C
11664	C
11670	15
11673	A
11676	C
11686	C
12004	15
12012	C
12014	C
12025	15
12043	A
12077	C
12087	C
12106	C
12110	15
12126	C
12130	C
12137	C
12147	C
12156	C
12160	C
12161	C
12165	C
12175	15
12181	C
12188	C
12190	C
12203	C
12213	15
12218	C
12220	C
12231	C
12234	C
12246	A
12258	C
12261	C
12265	C
12266	C
12314	15
12322	C
12332	C
12334	C
12349	A
12354	A
12376	15
12377	C
12443	C
12470	C
12473	C
12474	15
12478	C
12484	15
12485	A
12502	15
12507	15
12509	15
12511	15
12517	A
12522	C
12524	C
12538	15
12564	15
12598	C
12600	15
13017	C
13081	15
13106	C
13112	C
13118	C
13119	C
13122	C
13124	C
13134	15
13153	15
13162	C
13231	15
13233	C
13237	C
13240	15
13242	C
13250	C
13264	15
13267	C
13271	C
13278	C
13281	C
13310	C
13319	15
13325	C
13331	C
13340	C
13361	C
13370	C
13375	C
13383	C 15
13384	C
13403	C
13404	15
13416	C
13419	C
13477	15
13486	C
13487	C
13492	C
13496	C
13507	C
13525	C
13530	C
13535	15
13622	C
13631	C
13651	C
14055	C
14066	C
14091	C
14103	C
14116	15
14117	C
14131	C
14149	C
14150	C
14152	C
14165	A
14173	15
14189	C
14196	C
14210	C
14212	C
14218	C
14227	C
14244	15
14245	C
14272	C
14278	15
14282	C
14321	C
14322	15
14337	C
14338	C
14372	C
14375	C
14379	15
14389	C
14403	C
14447	C
14459	C
14475	C
14502	C
14528	C
14534	C
14548	15
14553	C
14557	C
14569	C
14582	C
15060	C
15066	C
15069	C
15070	C
15073	C
15077	C
15105	C
15108	15
15137	15
15163	C
15174	C
15184	15
15192	C
15202	C
15204	C
15212	C
15247	C
15254	C
15255	15
15259	C
15403	C 15
15409	C 15
15412	C 15
15419	A
15422	C
15444	C
15457	15
15466	C
15483	15
15501	C
15520	C
15528	C
15530	15
16014	C
16119	C
16135	C
16159	C
16169	15
16182	C
16190	C
16289	C
16303	A
16308	C 15
16317	C
16326	C
16342	C
16397	C
16408	C 15
16414	C
16456	C
16466	C
16475	C
16491	15
16547	A
16554	A
17014	C
17029	15
17031	15
17044	C
17047	C
17048	C
17058	C
17072	C
17084	C
17092	C
17114	15
17129	C
17143	C
17150	15
17155	C
17171	15
17185	15
17197	C
17221	15
17222	C
17223	C
17224	C
17226	15
17227	C
17249	C
17251	A
17254	15
17277	15
17296	C
17312	15
17324	C
17336	C
17345	C
17407	15
17424	15
17440	C
17520	C
17523	C
17542	15
17563	15
17566	C
17569	C
17577	C
17582	C
17584	C
17589	15
17596	C
17618	A
17623	C
17637	C
17638	15
17654	C
17661	C
17694	C
17695	15
17719	C
18023	15
18045	15
18058	C
18067	C
18070	C
18075	C
18085	15
18091	15
18095	15
18130	C
18135	15
18137	15
18209	C
18215	C
18223	C
18247	C
18264	C
18270	C
18292	15
18321	15
18332	C
18341	15
18365	C
18380	C
18382	C
18389	C
18391	15
18410	15
18422	C
18451	15
18507	15
18531	C
18550	15
18596	C
18604	C
18668	C
18674	C
18679	C
19005	15
19015	15
19025	C
19043	C
19053	C
19061	15
19068	15
19073	15
19074	15
19076	C
19080	C
19085	C
19167	C
19193	C
19196	C
19213	C
19223	C
19240	C
19264	15
19281	C
19282	C
19293	C
19294	C
19311	C
19315	C
19318	C
19336	A
19347	C
19358	C
19364	C
19409	C
19418	C
19475	C
19508	C
19528	C
19540	C
20002	C
20062	C
20079	C
20081	C
20082	C
20084	C
20088	C
20097	15
20105	C
20106	C
20125	15
20143	C
20146	C
20153	C
20171	C
20172	15
20184	C

## Sheet: MDR-TB
Gene mutation information of MDR-TB specimens detected by gene chip method
ID	ropB	INH
11006	511TC 526AT	A 15
11014	511TC	C
11040	511TC	C					codon
11042	526CG	C 15					rpoB	INH	N	percentage
11053	516AG 533TC	C					511	A	14	0.0777778
11080	531CT	15						C	1	0.00555556
11085	526AT	15						C+15	1	0.00555556
11086	511TC 513AC 516AG 526AT	C					513	C	4	0.0222222
11091	516AT	C						15	1	0.00555556
11097	531CT	15					516	C	10	0.0555556
11117	511TC	C						15	1	0.00555556
11118	516AT	C						C+15	1	0.00555556
11140	511TC 513AC 516AG 526AT	C					526	A	3	0.0166667
11146	511TC	C 15						C	32	0.177778
11148	516AT	C						15	6	0.0333333
11154	511TC 513AC 526AT 531CT	C 15						C+15	1	0.00555556
11167	531CT	C					531	A	3	0.0166667
11168	526AG	C						C	67	0.372222
11182	531CT	C						15	16	0.0888889
11193	531CT	C						C+15	1	0.00555556
11202	526CG	C					533	C	6	0.0333333
11212	526AT	A					N=2	C	7	0.0388889
11219	511TC 513AC 516AG 526AT	A 15					N=3	C	1	0.00555556
11224	531CT	15					N=4	C	2	0.0111111
11260	531CT	C						A+15	1	0.00555556
11279	526CG	C						C+15	1	0.00555556
11293	531CT	C					总		180	1
11294	526CT	C
11313	526CG	C
11314	531CT	15
11358	531CT	C
11362	526CG 531CT	C
11389	526CG	15
11401	526CT	C
11413	526CG	C
11433	511TC	C
11436	531CT	C
11441	511TC	C
11446	526CG	C
11494	533TC	C
11516	531CT	C
11558	531CG	C
11611	531CT	C
11622	516AG 533TC	C
11653	531CT	C
11664	531CT	C
11673	526AT	A
11676	531CT	C
11686	531CT	C
12014	531CT	C
12025	513AC	15
12087	516AG	C
12130	531CG	C
12147	513CA	C
12160	516AG 533TC	C
12165	531CT	C
12181	533TC	C
12188	531CT	C
12190	531CT	C
12203	526CT	C
12218	526AG	C
12220	531CT	C
12234	511TC	C
12246	526CT	A
12261	526AG	C
12354	531CT	A
12473	531CT	C
12485	531CT	A
12507	526CT	15
12509	531CT	15
12511	526CG	15
12517	531CT	A
12564	526CG	15
13017	531CT	C
13081	531CT	15
13106	531CT	C
13112	526CT	C
13118	531CT	C
13122	526CG	C
13231	531CT	15
13237	531CT	C
13250	531CT	C
13267	531CT	C
13271	531CT	C
13281	516GT	C
13325	531CT	C
13331	511TC	C
13383	531CT	C 15
13384	526CG	C
13403	516GT 526CG	C
13416	531CG	C
13487	531CG	C
13492	511TC	C
13525	531CT	C
13530	511TC	C
13535	531CT	15
13622	511TC	C
13631	531CT	C
14055	516GT	C
14066	511TC	C
14091	531CT	C
14103	531CT	C
14131	531CT	C
14212	531CT	C
14227	531CT	C
14375	531CT	C
14389	531CT	C
14403	526CT	C
14534	513AC	C
14548	531CT	15
15069	526AG	C
15070	526CT	C
15174	531CT	C
15192	526CG	C
15204	516AG 526CT	C
15247	531CT	C
15409	516AG 526CG 531CT	C 15
15444	513CA	C
15466	526CG	C
15501	511TC	C
15520	531CT	C
16014	531CT	C
16119	531CT	C
16182	531CT	C
16289	531CT	C
16303	511TC	A
16326	531CT	C
16397	531CT	C
16408	516GT	C 15
16466	526CT	C
17047	531CT	C
17084	531CT	C
17092	531CT	C
17150	531CT	15
17222	526AT	C
17224	533TC	C
17227	531CT	C
17312	516AT	15
17324	526AT	C
17336	533TC	C
17345	511TC	C
17566	531CT	C
17582	526CT	C
17584	526CT	C
17638	531CG	15
17654	526CG	C
17695	531CT	15
17719	516AT	C
18058	516AT	C
18067	531CT	C
18209	533TC	C
18247	531CG	C
18264	516AT	C
18380	511TC	C
18410	531CT	15
18422	531CT	C
18596	533TC	C
18604	526CG	C
18674	526CT	C
19005	531CT	15
19015	531CT	15
19043	511TC 516AG	C
19074	531CT	15
19076	516GT	C
19085	526CT	C
19213	531CT	C
19223	531CT	C
19240	526CT	C
19281	531CT	C
19293	526CT	C
19294	531CT	C
19311	531CT	C
19347	526CT	C
19475	531CT	C
20081	531CT	C
20082	531CT	C
20088	531CT	C
20106	526CG	C
20153	531CT	C
20172	526CT	15

## Sheet: number
Number of RIF-resistant, INH-resistant and MDR-TB specimens detected in each year
Year	RIF-R	INH-R	MDR-TB
2011	78	81	49
2012	42	58	24
2013	37	48	25
2014	34	43	12
2015	19	33	11
2016	21	22	9
2017	37	56	18
2018	19	38	11
2019	25	36	15
2020	8	17	6
TOTAL	320	432	180
