# Supplementary material for: Analysis of the application of a gene chip method for detecting Mycobacterium tuberculosis drug resistance in clinical specimens: a retrospective study
Source: Sci Rep. 2021 Sep 9;11:17951. doi: 10.1038/s41598-021-97559-y (PMC8429459; doi:10.1038/s41598-021-97559-y)
Supplement: Supplementary file 2 — Supplementary Information 2. [file 41598_2021_97559_MOESM2_ESM.xls]

## Sheet: Sheet1
Results of gene chip, DST and sputum smear of the included specimens
Specimen number	GENECHIP		DST		Sputum smear
	RIF	INH	RIF	INH
11001	S	S	S	S	1+
11004	S	S	S	S	4+
11005	S	S	S	S	1+
11006	R	R	S	R	2+
11008	S	S	S	S	1+
11009	S	S	S	S	1+
11010	S	S	S	S	4+
11011	S	S	S	S	1+
11013	R	S	R	S	2+
11014	R	R	R	R	2+
11015	S	S	S	S	1+
11016	S	S	S	S	2+
11017	S	S	S	S	4+
11018	S	S	S	S	1+
11020	S	S	S	S	1+
11021	S	S	S	S	1+
11022	S	S	S	S	1+
11024	S	S	S	S	4+
11025	R	S	R	R	1+
11027	S	S	S	S	2+
11029	S	S	S	S	4+
11030	S	S	S	S	1+
11031	S	S	S	S	4+
11032	S	S	S	S	2+
11033	S	S	S	S	1+
11034	R	S	S	S	2+
11035	S	S	S	S	3+
11036	S	S	S	S	1+
11037	R	S	R	R	2+
11038	S	S	R	R	1+
11039	S	S	S	S	4+
11040	R	R	S	R	2+
11041	S	R	S	R	3+
11042	R	R	R	R	1+
11043	S	S	S	S	2+
11044	S	S	S	S	1+
11045	S	S	S	S	4+
11047	S	R	S	R	2+
11048	S	S	S	S	1+
11049	S	S	S	S	2+
11050	S	S	S	S	2+
11051	S	S	S	S	1+
11052	R	S	S	R	1+
11053	R	R	R	R	2+
11054	S	S	S	S	1+
11056	S	R	S	R	1+
11060	R	S	S	S	3+
11061	S	S	S	S	1+
11062	R	S	S	S	1+
11063	S	S	S	S	2+
11064	S	R	S	R	1+
11065	S	S	S	S	1+
11067	S	S	S	S	4+
11068	S	S	S	S	3+
11070	S	S	S	S	2+
11071	R	S	R	R	2+
11073	S	R	S	R	1+
11074	S	S	S	S	4+
11075	S	S	R	R	2+
11078	S	S	S	S	1+
11079	S	S	S	S	1+
11080	R	R	R	R	2+
11081	S	S	S	S	1+
11082	S	S	S	S	4+
11083	R	S	R	S	1+
11084	R	S	R	S	2+
11085	R	R	R	R	3+
11086	R	R	R	R	1+
11087	S	S	S	S	2+
11088	S	S	S	S	4+
11089	S	S	R	R	1+
11090	S	R	S	R	2+
11091	R	R	R	R	4+
11092	S	R	R	R	1+
11093	S	S	S	S	2+
11094	S	S	S	S	3+
11097	R	R	R	R	2+
11098	S	S	S	S	1+
11101	S	R	S	R	1+
11102	S	S	S	S	1+
11103	S	S	S	S	1+
11104	S	S	S	S	3+
11105	S	S	S	S	1+
11106	S	S	S	S	3+
11107	S	S	S	S	2+
11109	S	S	S	S	4+
11110	S	S	S	S	1+
11111	S	S	S	S	3+
11113	R	S	S	S	2+
11114	S	S	S	S	4+
11115	S	S	S	S	4+
11116	S	S	S	S	4+
11117	R	R	R	R	1+
11118	R	R	R	R	2+
11119	S	S	S	S	2+
11120	S	S	S	S	1+
11121	R	S	S	S	1+
11122	S	S	S	S	2+
11123	S	S	S	S	4+
11125	S	S	S	S	1+
11126	S	S	S	S	1+
11127	S	S	S	S	1+
11128	S	R	S	R	1+
11129	S	S	S	S	1+
11130	S	S	R	S	1+
11131	S	S	S	S	1+
11132	S	S	S	S	1+
11133	S	S	S	S	3+
11134	S	S	S	S	2+
11135	S	S	S	S	1+
11136	S	S	S	S	1+
11137	S	S	S	S	2+
11138	R	S	R	S	3+
11139	S	S	S	S	4+
11140	R	R	R	R	3+
11141	S	S	S	S	2+
11143	S	S	S	S	4+
11144	R	S	R	S	2+
11146	R	R	S	S	2+
11147	R	S	S	S	3+
11148	R	R	R	R	1+
11149	S	S	S	S	1+
11150	S	S	S	S	4+
11151	S	S	S	S	4+
11154	R	R	S	S	3+
11156	S	S	S	S	4+
11158	S	S	R	R	4+
11161	S	S	S	S	2+
11162	S	R	S	S	4+
11163	S	S	S	S	1+
11164	S	S	S	S	2+
11165	S	S	S	S	2+
11167	R	R	R	R	2+
11168	R	R	R	R	4+
11169	S	S	S	S	3+
11170	S	S	S	S	1+
11171	S	S	S	S	1+
11172	S	S	S	S	4+
11173	S	S	S	S	3+
11174	S	S	S	S	4+
11175	S	R	S	R	4+
11176	S	S	S	S	2+
11177	S	S	S	S	2+
11178	S	S	S	S	1+
11179	S	R	S	S	2+
11180	S	S	S	S	4+
11182	R	R	S	R	1+
11183	S	S	S	S	4+
11185	S	S	S	S	2+
11188	S	S	S	S	2+
11189	S	S	S	S	4+
11190	S	S	S	S	2+
11191	S	S	S	S	4+
11193	R	R	R	R	3+
11195	S	S	S	S	1+
11196	S	S	S	S	1+
11197	S	S	S	S	4+
11198	S	S	S	S	4+
11199	S	S	S	S	1+
11200	S	S	S	S	1+
11201	S	S	S	S	1+
11202	R	R	R	R	1+
11205	S	S	S	S	1+
11207	S	S	S	S	3+
11209	S	S	S	S	1+
11210	S	S	S	S	1+
11211	S	S	S	S	4+
11212	R	R	R	R	2+
11214	S	S	R	S	4+
11216	S	S	S	S	4+
11218	S	S	S	S	2+
11219	R	R	R	S	1+
11221	S	S	S	S	2+
11222	S	S	S	S	4+
11223	S	S	S	S	4+
11224	R	R	R	S	3+
11225	S	S	S	S	2+
11226	S	S	S	S	1+
11228	S	S	S	S	1+
11229	S	S	S	S	3+
11230	S	S	S	S	4+
11232	S	S	S	S	4+
11233	S	S	S	S	1+
11234	S	R	S	S	1+
11235	S	R	S	R	1+
11236	S	S	S	S	4+
11237	S	S	S	S	1+
11238	S	S	S	S	1+
11239	S	S	S	S	2+
11241	S	S	S	S	1+
11242	S	S	S	S	3+
11243	S	S	S	S	1+
11244	S	S	S	S	1+
11245	S	S	S	S	4+
11246	S	S	S	S	1+
11247	S	R	S	R	2+
11249	S	S	S	S	2+
11250	S	S	S	S	4+
11251	S	S	S	S	2+
11253	S	R	S	R	1+
11254	S	S	S	S	3+
11255	S	S	S	S	1+
11256	S	S	S	S	2+
11257	S	S	S	S	3+
11258	S	S	S	S	1+
11259	S	S	S	S	3+
11260	R	R	R	R	1+
11261	S	S	S	S	1+
11262	S	S	S	S	4+
11263	S	S	S	S	1+
11265	S	S	S	S	1+
11266	S	S	S	S	3+
11267	S	R	S	R	4+
11268	S	S	S	S	2+
11269	S	S	S	S	4+
11270	S	S	S	S	2+
11271	S	S	S	S	2+
11272	S	S	S	S	4+
11274	S	S	S	S	4+
11276	S	S	S	S	1+
11277	S	S	S	S	1+
11279	R	R	R	R	3+
11280	S	S	S	S	1+
11281	S	S	S	S	4+
11283	S	S	S	S	1+
11284	S	S	S	S	4+
11285	S	R	S	R	1+
11286	S	S	S	S	2+
11287	S	S	S	S	2+
11288	S	S	S	S	2+
11289	S	S	S	S	3+
11290	S	S	S	S	4+
11291	S	S	S	S	4+
11292	R	S	S	S	2+
11293	R	R	R	R	4+
11294	R	R	R	R	1+
11295	S	S	S	S	3+
11300	S	S	S	S	1+
11301	S	S	S	S	3+
11305	S	R	S	S	3+
11308	S	S	S	S	2+
11309	S	S	S	S	1+
11312	S	S	S	S	2+
11313	R	R	R	R	2+
11314	R	R	R	R	3+
11315	S	S	S	S	2+
11316	S	R	S	R	2+
11317	S	R	S	S	1+
11319	S	S	S	S	4+
11320	S	S	S	S	4+
11321	S	S	S	S	1+
11322	S	S	S	S	3+
11323	S	S	S	S	3+
11324	S	S	S	S	4+
11325	R	S	S	S	1+
11327	S	S	S	S	3+
11328	S	S	S	S	2+
11329	S	S	S	S	3+
11330	S	S	S	S	1+
11331	S	S	S	S	4+
11332	S	S	S	S	2+
11333	S	S	S	S	2+
11334	S	S	S	S	4+
11335	S	S	S	S	3+
11338	S	S	S	S	2+
11339	S	S	S	S	3+
11340	S	S	S	S	3+
11341	S	S	S	S	3+
11344	S	S	S	S	2+
11346	S	S	S	S	4+
11349	S	S	S	S	4+
11350	S	S	S	S	4+
11351	S	S	S	S	4+
11353	S	S	S	S	3+
11354	S	S	S	S	3+
11355	S	S	S	S	1+
11356	S	S	S	S	4+
11357	S	S	S	S	1+
11358	R	R	R	R	4+
11360	S	S	S	S	3+
11361	S	S	S	S	4+
11362	R	R	R	R	1+
11363	S	S	S	S	1+
11364	R	S	R	R	1+
11366	S	S	S	S	4+
11367	S	R	R	R	1+
11368	S	S	S	S	4+
11369	S	R	S	R	2+
11370	S	S	S	S	2+
11371	S	R	R	R	3+
11372	S	S	S	S	2+
11373	S	S	S	S	4+
11375	S	S	S	S	2+
11377	S	S	S	S	2+
11378	S	S	S	S	2+
11380	S	S	S	S	1+
11381	S	S	S	S	4+
11383	S	S	S	S	4+
11386	S	S	S	S	2+
11387	S	S	S	S	1+
11389	R	R	R	S	2+
11391	S	S	S	S	3+
11392	S	S	S	S	2+
11393	S	S	S	S	3+
11394	S	S	S	S	1+
11395	S	S	S	S	2+
11396	S	S	S	S	4+
11397	S	S	S	S	1+
11398	S	S	S	S	4+
11400	S	S	S	S	1+
11401	R	R	R	R	3+
11402	S	R	S	R	1+
11403	S	S	S	S	1+
11404	S	S	S	S	1+
11405	S	S	S	R	2+
11408	S	S	S	S	4+
11409	S	S	S	S	3+
11410	S	S	S	S	4+
11411	S	S	S	S	4+
11412	S	S	S	S	4+
11413	R	R	R	R	4+
11414	S	S	S	S	1+
11415	S	S	S	S	1+
11418	S	S	S	S	4+
11419	S	S	S	S	4+
11420	S	S	S	S	2+
11421	S	S	S	S	1+
11423	S	S	S	S	2+
11425	S	S	S	S	4+
11427	S	S	S	S	4+
11428	S	S	S	S	4+
11429	S	S	S	S	4+
11431	S	S	S	S	4+
11432	S	S	S	S	4+
11433	R	R	S	R	2+
11434	S	S	R	R	2+
11436	R	R	R	R	4+
11439	S	S	S	S	3+
11440	S	S	S	S	2+
11441	R	R	R	R	1+
11442	S	S	S	S	2+
11443	S	S	S	S	3+
11444	S	S	S	S	3+
11445	S	S	S	S	3+
11446	R	R	R	R	2+
11448	S	S	S	S	4+
11449	S	S	S	S	4+
11450	S	S	S	S	1+
11452	S	S	S	S	1+
11453	S	S	S	S	1+
11454	S	S	S	S	4+
11455	S	S	S	S	1+
11456	S	S	S	S	3+
11458	S	S	S	S	1+
11459	S	S	S	S	4+
11460	S	S	S	S	1+
11461	S	S	S	S	4+
11462	S	S	S	S	1+
11463	S	S	S	S	1+
11464	S	R	S	R	1+
11465	S	S	S	S	2+
11468	S	S	S	S	4+
11470	S	R	S	R	4+
11471	S	S	S	S	1+
11472	S	S	S	S	4+
11473	S	S	S	S	4+
11474	S	S	S	S	1+
11475	S	S	S	S	4+
11476	S	S	S	S	1+
11477	S	S	S	S	1+
11479	S	S	S	S	2+
11480	S	S	S	S	3+
11481	S	R	S	R	1+
11485	S	S	S	S	1+
11486	S	S	S	S	4+
11487	S	S	S	S	1+
11488	S	S	S	S	1+
11489	R	S	R	S	4+
11490	S	S	S	S	1+
11491	S	S	S	S	4+
11492	S	S	S	S	3+
11493	R	S	R	R	3+
11494	R	R	S	R	1+
11498	S	R	S	R	2+
11500	S	S	S	S	2+
11501	S	S	S	S	3+
11502	S	S	S	S	3+
11503	S	S	S	S	2+
11504	S	S	S	S	1+
11507	S	S	S	S	1+
11508	S	S	S	S	1+
11509	S	S	S	S	1+
11510	S	S	S	S	4+
11511	S	S	S	S	1+
11512	S	S	S	S	4+
11513	S	S	S	S	4+
11514	S	S	S	S	3+
11515	S	S	S	S	1+
11516	R	R	R	R	4+
11518	S	S	S	S	1+
11519	S	S	S	S	4+
11521	S	S	S	S	4+
11522	S	S	S	S	3+
11523	R	S	R	S	1+
11524	S	S	S	S	2+
11526	S	S	S	S	4+
11527	S	S	S	S	4+
11528	R	S	R	R	2+
11529	S	S	S	S	1+
11531	S	S	S	S	2+
11532	S	S	S	S	4+
11533	S	S	S	S	1+
11534	S	S	S	R	1+
11536	S	S	S	S	2+
11537	S	S	S	S	1+
11538	S	S	S	S	1+
11539	S	S	S	S	3+
11540	S	S	S	S	2+
11541	S	S	S	S	4+
11542	S	S	S	S	1+
11543	S	S	S	S	2+
11544	S	S	S	S	1+
11546	S	S	S	S	4+
11547	S	S	S	S	2+
11549	S	S	S	S	2+
11551	R	S	R	R	2+
11552	S	S	S	S	4+
11553	S	S	S	S	1+
11554	S	S	S	S	1+
11556	S	S	S	S	2+
11558	R	R	S	R	1+
11559	S	S	S	S	2+
11561	S	S	S	S	1+
11562	S	S	S	S	2+
11563	S	S	S	S	2+
11564	S	S	S	S	3+
11565	S	S	S	S	2+
11566	S	S	S	S	1+
11568	S	S	S	S	3+
11569	S	S	S	S	1+
11571	S	S	S	S	1+
11572	S	S	S	S	1+
11573	S	S	S	S	2+
11574	S	S	S	S	1+
11575	S	S	S	S	2+
11577	S	S	S	S	3+
11578	S	S	S	S	1+
11579	S	S	S	S	3+
11582	S	S	S	S	1+
11584	S	S	S	S	4+
11585	S	S	S	S	1+
11586	S	S	S	S	3+
11590	S	S	S	R	4+
11591	S	S	S	S	1+
11592	S	S	S	S	1+
11593	S	S	S	S	1+
11594	S	S	S	S	2+
11595	S	S	S	S	1+
11596	R	S	R	R	1+
11600	S	S	S	S	1+
11602	S	S	S	S	3+
11603	R	S	S	R	2+
11605	S	S	S	S	4+
11608	S	S	S	S	2+
11609	S	S	S	S	4+
11610	S	S	S	S	3+
11611	R	R	R	R	3+
11614	R	S	R	R	2+
11615	R	S	R	R	2+
11618	S	S	S	S	2+
11620	S	S	S	S	1+
11622	R	R	R	R	2+
11623	S	S	S	S	3+
11624	S	S	S	S	4+
11625	S	S	S	S	3+
11626	S	S	S	S	3+
11627	S	S	S	S	1+
11629	S	S	S	S	1+
11630	S	S	S	S	1+
11631	S	S	S	S	4+
11632	S	S	S	S	1+
11633	S	R	S	R	1+
11634	S	S	S	S	2+
11635	S	S	S	S	1+
11636	S	S	S	S	2+
11641	S	S	S	S	1+
11642	S	S	S	S	4+
11644	S	S	S	S	1+
11645	R	S	R	S	2+
11646	S	S	S	S	3+
11647	S	S	S	S	1+
11649	S	S	R	S	1+
11651	R	S	R	S	2+
11652	S	S	S	S	4+
11653	R	R	R	R	1+
11655	S	S	S	S	3+
11658	S	S	S	S	4+
11659	S	S	R	R	1+
11661	S	R	R	R	1+
11662	S	S	S	S	1+
11663	S	S	S	S	4+
11664	R	R	R	R	4+
11665	S	S	S	S	2+
11666	S	S	S	S	3+
11667	S	S	S	S	1+
11668	S	S	S	S	1+
11669	S	S	S	S	3+
11670	S	R	S	S	2+
11672	S	S	S	S	4+
11673	R	R	R	R	3+
11675	S	S	S	S	4+
11676	R	R	R	R	2+
11678	S	S	S	S	1+
11679	S	S	S	S	2+
11680	S	S	S	S	4+
11681	S	S	S	S	4+
11682	S	S	R	S	1+
11684	S	S	S	S	4+
11686	R	R	R	R	1+
11688	S	S	S	S	1+
11690	S	S	S	S	3+
11691	S	S	S	S	3+
11692	S	S	S	S	2+
11693	S	S	S	S	2+
11694	S	S	S	S	1+
11695	S	S	S	S	1+
11696	S	S	S	S	4+
11697	S	S	S	S	1+
11698	S	S	S	S	1+
11700	S	S	S	S	3+
11701	S	S	S	S	4+
11702	S	S	S	S	4+
11703	S	S	S	S	1+
12001	S	S	S	S	1+
12002	S	S	S	S	4+
12003	S	S	S	S	2+
12004	S	R	S	S	4+
12005	S	S	S	S	1+
12006	S	S	S	S	2+
12007	S	S	S	S	4+
12008	S	S	S	S	1+
12009	S	S	S	S	2+
12010	S	S	S	S	1+
12011	S	S	S	S	1+
12012	S	R	S	R	4+
12013	S	S	S	S	3+
12014	R	R	R	R	2+
12018	S	S	S	S	3+
12019	S	S	S	S	1+
12021	S	S	S	S	1+
12023	S	S	S	S	3+
12024	S	S	S	S	4+
12025	R	R	R	S	4+
12027	S	S	S	S	1+
12029	S	S	S	S	4+
12031	S	S	S	S	4+
12032	S	S	S	S	1+
12033	S	S	S	S	1+
12034	S	S	S	S	1+
12037	S	S	S	S	1+
12038	S	S	S	S	1+
12039	S	S	S	S	4+
12040	S	S	S	S	2+
12042	S	S	S	S	4+
12043	S	R	R	S	2+
12045	S	S	S	S	1+
12046	R	S	S	S	2+
12047	S	S	S	S	1+
12048	S	S	S	S	1+
12049	S	S	S	S	2+
12050	S	S	S	S	4+
12051	R	S	R	S	2+
12052	S	S	S	S	3+
12055	S	S	S	S	4+
12056	S	S	S	S	2+
12057	S	S	S	S	1+
12059	S	S	S	S	1+
12060	S	S	S	S	3+
12061	S	S	S	S	1+
12062	S	S	S	S	4+
12063	S	S	S	S	2+
12064	S	S	S	S	1+
12065	S	S	S	S	2+
12067	S	S	S	S	2+
12068	S	S	S	S	1+
12069	S	S	S	R	1+
12070	S	S	S	S	1+
12072	S	S	S	S	4+
12073	S	S	S	S	1+
12075	S	S	S	S	1+
12077	S	R	S	R	4+
12078	S	S	S	R	1+
12080	S	S	S	S	4+
12084	S	S	S	S	4+
12085	S	S	S	S	3+
12087	R	R	S	R	3+
12089	S	S	S	S	4+
12091	S	S	S	S	1+
12092	S	S	S	S	2+
12093	S	S	S	S	4+
12094	S	S	S	S	3+
12097	S	S	S	S	2+
12098	S	S	S	S	4+
12099	S	S	S	S	1+
12100	S	S	S	S	4+
12101	S	S	S	S	3+
12102	S	S	S	S	3+
12103	S	S	S	S	4+
12104	S	S	S	R	1+
12105	S	S	S	S	4+
12106	S	R	S	R	1+
12107	S	S	S	S	3+
12108	S	S	S	S	1+
12109	S	S	S	S	4+
12110	S	R	S	S	1+
12111	S	S	S	S	4+
12112	S	S	S	S	1+
12114	S	S	S	S	2+
12115	S	S	S	S	1+
12117	S	S	S	S	4+
12118	S	S	S	S	1+
12120	S	S	S	S	1+
12121	S	S	S	S	2+
12123	S	S	S	S	4+
12124	S	S	S	S	4+
12125	S	S	S	S	2+
12126	S	R	S	R	2+
12127	S	S	S	S	3+
12130	R	R	R	R	3+
12132	S	S	S	S	1+
12133	S	S	S	S	4+
12134	S	S	S	S	4+
12135	S	S	S	S	4+
12137	S	R	S	R	2+
12138	S	S	S	S	2+
12140	S	S	S	S	3+
12141	S	S	S	S	2+
12142	S	S	S	S	1+
12143	S	S	S	S	1+
12144	S	S	S	S	4+
12145	S	S	S	S	2+
12146	S	S	S	S	1+
12147	R	R	R	R	2+
12149	S	S	S	S	1+
12150	S	S	S	S	1+
12152	S	S	S	S	4+
12155	S	S	S	S	4+
12156	S	R	S	R	1+
12157	S	S	S	S	2+
12158	S	S	S	S	3+
12160	R	R	R	R	4+
12161	S	R	S	R	1+
12162	S	S	S	S	3+
12163	S	S	S	S	4+
12165	R	R	R	R	1+
12166	S	S	S	S	3+
12169	S	S	S	S	2+
12172	S	S	S	S	1+
12173	S	S	S	S	1+
12174	S	S	S	S	2+
12175	S	R	S	S	1+
12176	S	S	S	S	1+
12178	S	S	S	S	4+
12180	S	S	S	S	4+
12181	R	R	S	R	1+
12184	S	S	S	S	1+
12185	S	S	S	S	2+
12186	S	S	S	S	3+
12188	R	R	R	R	2+
12189	S	S	S	S	1+
12190	R	R	R	R	2+
12192	S	S	S	S	1+
12193	S	S	S	S	2+
12194	S	S	S	S	3+
12195	S	S	S	S	1+
12196	S	S	S	S	1+
12197	S	S	S	S	3+
12200	S	S	S	S	1+
12201	S	S	S	S	1+
12202	S	S	S	S	4+
12203	R	R	R	R	4+
12204	S	S	S	S	4+
12205	S	S	S	S	2+
12206	S	S	S	S	3+
12207	S	S	S	S	3+
12208	S	S	S	S	2+
12209	S	S	S	S	1+
12210	S	S	S	S	4+
12211	S	S	S	S	1+
12212	S	S	S	S	4+
12213	S	R	S	S	2+
12214	S	S	S	S	2+
12215	S	S	S	S	2+
12216	S	S	R	R	3+
12217	S	S	S	S	3+
12218	R	R	R	R	2+
12219	S	S	S	S	3+
12220	R	R	R	R	3+
12222	S	S	S	S	3+
12224	S	S	S	S	2+
12225	S	S	S	S	4+
12226	S	S	S	S	3+
12228	S	S	S	S	4+
12229	S	S	S	S	1+
12230	S	S	S	S	2+
12231	S	R	S	R	3+
12232	S	S	S	R	1+
12233	S	S	S	S	1+
12234	R	R	S	R	2+
12235	S	S	S	S	4+
12236	S	S	S	S	3+
12237	S	S	S	S	4+
12238	S	S	S	S	2+
12239	S	S	S	S	1+
12243	S	S	S	S	1+
12244	S	S	S	S	4+
12245	S	S	S	S	1+
12246	R	R	R	R	3+
12247	S	S	S	S	3+
12248	S	S	S	S	1+
12249	S	S	S	S	2+
12251	S	S	S	S	1+
12253	S	S	S	S	1+
12254	S	S	S	S	1+
12255	S	S	S	S	4+
12256	S	S	S	S	3+
12257	S	S	S	S	2+
12258	S	R	S	R	3+
12259	S	S	S	S	4+
12260	S	S	S	S	1+
12261	R	R	R	R	2+
12262	R	S	S	S	1+
12263	S	S	S	S	4+
12264	R	S	R	R	4+
12265	S	R	S	R	3+
12266	S	R	S	R	4+
12267	S	S	S	S	2+
12269	S	S	S	S	1+
12270	S	S	S	S	1+
12271	S	S	S	S	1+
12273	S	S	S	S	4+
12274	S	S	S	S	2+
12275	S	S	S	S	1+
12276	S	S	S	S	1+
12277	S	S	S	S	1+
12278	S	S	S	S	4+
12279	S	S	S	S	3+
12281	S	S	S	S	1+
12283	R	S	R	R	1+
12284	S	S	S	S	1+
12285	S	S	S	S	4+
12287	S	S	S	S	1+
12288	S	S	S	S	1+
12289	S	S	S	S	3+
12290	S	S	S	S	4+
12291	S	S	S	S	4+
12293	R	S	R	S	3+
12294	S	S	S	S	1+
12296	S	S	S	S	1+
12297	S	S	S	S	3+
12298	S	S	S	S	4+
12300	S	S	S	S	1+
12302	S	S	S	S	3+
12303	S	S	S	S	2+
12304	S	S	S	S	3+
12305	S	S	S	S	4+
12306	S	S	S	S	2+
12307	S	S	S	S	1+
12308	S	S	S	S	3+
12309	S	S	S	S	3+
12311	S	S	S	S	4+
12312	S	S	S	S	2+
12313	S	S	S	S	3+
12314	S	R	S	S	2+
12315	S	S	S	S	1+
12316	S	S	S	S	3+
12317	S	S	S	S	2+
12318	S	S	S	S	4+
12319	S	S	S	S	3+
12320	S	S	S	S	4+
12322	S	R	S	R	3+
12323	S	S	S	S	4+
12325	S	S	S	S	2+
12327	S	S	S	S	2+
12328	S	S	S	S	4+
12329	S	S	S	S	2+
12331	S	S	S	S	2+
12332	S	R	S	R	1+
12333	S	S	S	S	2+
12334	S	R	S	R	4+
12338	S	S	S	S	1+
12339	S	S	S	S	1+
12340	S	S	S	S	1+
12341	S	S	R	S	2+
12342	S	S	S	S	4+
12343	S	S	S	S	1+
12344	S	S	S	S	1+
12348	S	S	S	S	3+
12349	S	R	R	R	4+
12350	S	S	S	S	1+
12351	S	S	S	S	1+
12352	S	S	S	S	2+
12354	R	R	R	R	1+
12356	S	S	S	S	1+
12357	S	S	S	S	1+
12358	S	S	S	S	2+
12359	S	S	S	S	2+
12360	S	S	S	S	3+
12361	S	S	S	S	4+
12362	S	S	S	S	2+
12363	S	S	S	S	2+
12366	S	S	S	S	1+
12368	S	S	S	S	1+
12369	S	S	S	S	3+
12370	S	S	S	S	4+
12371	S	S	S	S	4+
12372	S	S	S	S	3+
12373	S	S	S	S	2+
12374	S	S	S	S	4+
12375	S	S	S	S	2+
12376	S	R	S	S	2+
12377	S	R	S	R	1+
12378	S	S	S	S	1+
12380	S	S	S	S	1+
12381	S	S	S	S	1+
12382	S	S	S	S	1+
12383	S	S	S	S	1+
12384	S	S	S	S	3+
12385	S	S	S	S	4+
12386	S	S	S	S	4+
12387	R	S	S	S	1+
12388	S	S	S	S	4+
12390	S	S	S	S	2+
12392	S	S	S	S	1+
12393	S	S	S	S	3+
12394	S	S	S	S	1+
12395	S	S	S	S	1+
12396	S	S	S	S	4+
12397	S	S	S	S	4+
12399	S	S	S	S	1+
12401	S	S	S	S	2+
12404	R	S	S	S	4+
12405	S	S	S	S	1+
12406	S	S	S	S	2+
12407	S	S	S	S	1+
12408	S	S	S	S	2+
12409	R	S	S	S	2+
12410	R	S	R	S	1+
12411	S	S	S	S	3+
12412	S	S	S	S	4+
12413	S	S	S	S	4+
12414	S	S	S	S	1+
12417	S	S	S	S	4+
12418	S	S	S	S	1+
12419	S	S	S	S	1+
12420	S	S	S	S	4+
12423	S	S	S	S	1+
12424	S	S	R	S	4+
12426	R	S	S	S	4+
12428	S	S	S	S	4+
12429	S	S	S	S	2+
12430	S	S	S	S	1+
12431	S	S	S	S	4+
12432	S	S	S	S	1+
12433	S	S	S	S	4+
12434	S	S	S	S	4+
12435	S	S	S	S	4+
12436	S	S	S	S	2+
12437	R	S	R	S	2+
12438	S	S	S	S	4+
12439	S	S	S	S	3+
12440	S	S	S	S	3+
12441	S	S	S	S	1+
12442	S	S	S	S	2+
12443	S	R	R	R	2+
12444	S	S	S	S	1+
12445	S	S	S	S	1+
12446	S	S	S	S	2+
12447	S	S	S	S	2+
12448	S	S	S	S	4+
12449	S	S	S	S	1+
12452	S	S	S	S	4+
12455	S	S	S	S	1+
12456	S	S	S	S	1+
12457	S	S	S	S	4+
12458	S	S	S	S	1+
12459	S	S	S	S	1+
12460	R	S	R	S	2+
12461	S	S	S	S	1+
12463	S	S	S	S	4+
12467	S	S	S	S	1+
12468	S	S	S	S	1+
12469	R	S	S	S	1+
12470	S	R	S	R	3+
12472	S	S	S	S	1+
12473	R	R	R	R	1+
12474	S	R	S	S	4+
12475	S	S	S	S	3+
12476	S	S	S	S	4+
12477	S	S	S	S	2+
12478	S	R	S	R	4+
12479	S	S	S	S	4+
12480	S	S	S	S	1+
12482	S	S	S	R	1+
12483	S	S	S	S	1+
12484	S	R	S	S	1+
12485	R	R	R	R	4+
12487	S	S	S	S	1+
12489	S	S	S	S	2+
12490	S	S	S	R	4+
12491	S	S	S	S	1+
12492	S	S	S	S	1+
12493	R	S	S	S	3+
12494	S	S	S	S	1+
12495	S	S	S	S	2+
12496	S	S	S	S	1+
12497	S	S	S	S	3+
12498	S	S	S	S	2+
12500	S	S	S	S	4+
12501	S	S	S	S	1+
12502	S	R	S	S	3+
12503	S	S	S	S	4+
12504	S	S	S	S	2+
12505	S	S	S	S	3+
12507	R	R	R	R	3+
12508	S	S	S	S	2+
12509	R	R	R	R	4+
12510	R	S	S	S	2+
12511	R	R	R	S	4+
12513	S	S	S	S	1+
12515	S	S	S	S	1+
12516	S	S	S	S	1+
12517	R	R	R	R	4+
12519	S	S	S	S	1+
12520	S	S	S	S	2+
12522	S	R	S	R	1+
12523	S	S	S	S	1+
12524	S	R	S	R	3+
12527	S	S	S	S	1+
12528	S	S	S	S	1+
12529	S	S	S	S	3+
12530	S	S	S	S	1+
12531	S	S	S	S	1+
12532	S	S	S	S	3+
12535	S	S	S	S	4+
12536	S	S	S	S	2+
12537	S	S	S	S	4+
12538	S	R	S	R	1+
12539	S	S	S	S	4+
12543	R	S	R	S	3+
12544	S	S	S	S	2+
12545	S	S	S	S	1+
12546	S	S	S	S	1+
12547	S	S	S	S	3+
12548	S	S	S	S	3+
12549	S	S	S	S	4+
12550	S	S	S	S	1+
12551	S	S	S	S	1+
12552	S	S	S	S	1+
12553	S	S	S	S	3+
12554	S	S	S	S	4+
12557	R	S	R	S	1+
12558	S	S	S	S	1+
12560	S	S	S	S	3+
12562	S	S	S	S	2+
12563	S	S	S	S	4+
12564	R	R	R	S	2+
12565	S	S	S	S	1+
12566	S	S	S	S	2+
12568	S	S	S	S	4+
12571	S	S	S	S	4+
12572	S	S	S	S	1+
12574	S	S	S	S	2+
12578	S	S	S	S	4+
12581	S	S	S	S	4+
12582	S	S	S	S	2+
12584	S	S	S	S	1+
12586	S	S	S	S	3+
12588	S	S	S	S	1+
12590	S	S	S	S	1+
12591	S	S	S	S	4+
12592	S	S	S	S	1+
12593	S	S	S	S	1+
12596	S	S	S	S	2+
12597	S	S	S	S	1+
12598	S	R	S	R	4+
12599	S	S	S	S	3+
12600	S	R	S	S	4+
12601	S	S	S	S	1+
12602	S	S	S	S	2+
12605	S	S	S	S	1+
12606	S	S	S	S	1+
12607	S	S	S	S	1+
12608	S	S	S	S	4+
12609	S	S	S	S	3+
12610	S	S	S	S	1+
12611	S	S	S	S	4+
13004	S	S	S	S	1+
13005	S	S	S	S	1+
13006	S	S	S	S	4+
13007	S	S	S	S	4+
13008	S	S	S	S	2+
13009	S	S	S	S	1+
13010	S	S	S	S	4+
13011	S	S	S	S	4+
13014	S	S	S	S	4+
13015	S	S	S	S	1+
13016	S	S	S	S	3+
13017	R	R	R	R	3+
13018	S	S	S	S	2+
13019	S	S	S	S	1+
13020	S	S	S	S	4+
13022	S	S	S	S	2+
13023	S	S	S	S	1+
13024	S	S	S	S	4+
13026	S	S	S	S	4+
13027	S	S	S	S	2+
13028	S	S	S	S	4+
13030	S	S	S	S	4+
13031	S	S	S	S	2+
13032	S	S	S	S	3+
13034	S	S	S	S	1+
13035	S	S	S	S	1+
13036	S	S	S	S	2+
13037	S	S	S	S	3+
13038	S	S	S	S	4+
13039	S	S	S	S	4+
13040	S	S	S	S	3+
13041	S	S	S	S	4+
13044	R	S	R	S	2+
13045	S	S	S	S	1+
13048	S	S	S	S	3+
13049	S	S	S	S	2+
13052	S	S	S	S	2+
13053	S	S	S	S	1+
13055	S	S	S	S	3+
13056	S	S	S	S	4+
13057	S	S	S	S	1+
13058	S	S	S	S	3+
13059	S	S	S	S	1+
13061	S	S	S	S	3+
13062	S	S	S	S	1+
13067	S	S	S	S	4+
13068	S	S	S	S	4+
13069	S	S	S	S	2+
13071	R	S	S	S	1+
13073	S	S	S	S	1+
13074	S	S	S	S	2+
13075	S	S	S	S	3+
13076	S	S	S	S	4+
13077	S	S	S	S	3+
13078	S	S	S	S	1+
13080	S	S	S	S	4+
13081	R	R	R	S	4+
13082	S	S	S	S	3+
13083	S	S	S	S	1+
13084	S	S	S	S	3+
13085	S	S	S	S	4+
13086	R	S	R	S	2+
13087	S	S	S	S	1+
13088	S	S	S	S	1+
13089	S	S	S	S	4+
13090	S	S	S	S	1+
13091	S	S	S	S	4+
13092	S	S	S	S	2+
13093	S	S	S	S	1+
13094	S	S	S	S	1+
13095	S	S	S	S	4+
13096	S	S	S	S	3+
13097	S	S	S	S	2+
13099	S	S	S	S	2+
13100	S	S	S	S	4+
13102	S	S	S	S	4+
13103	S	S	S	S	3+
13106	R	R	R	R	2+
13107	S	S	S	S	1+
13108	S	S	S	S	1+
13109	S	S	S	S	3+
13110	S	S	S	S	1+
13112	R	R	R	R	4+
13114	S	S	S	S	4+
13115	S	S	S	S	1+
13118	R	R	R	R	1+
13119	S	R	S	R	4+
13120	S	S	S	S	4+
13121	S	S	S	S	2+
13122	R	R	R	R	4+
13123	S	S	S	R	1+
13124	S	R	S	R	1+
13129	S	S	S	S	4+
13131	S	S	S	S	1+
13132	S	S	S	S	4+
13134	S	R	S	S	1+
13135	S	S	S	S	1+
13136	S	S	S	S	1+
13140	S	S	S	S	1+
13142	S	S	S	S	4+
13143	S	S	S	S	1+
13144	S	S	S	S	2+
13145	S	S	S	S	2+
13146	S	S	S	S	1+
13147	S	S	S	S	1+
13148	S	S	S	S	1+
13150	S	S	S	S	3+
13153	S	R	S	S	1+
13154	S	S	S	S	4+
13155	S	S	S	S	3+
13156	S	S	S	S	1+
13158	S	S	S	S	3+
13160	S	S	S	S	2+
13161	S	S	S	S	2+
13162	S	R	S	R	1+
13165	R	S	R	S	2+
13166	R	S	S	S	2+
13167	S	S	S	S	1+
13168	S	S	S	S	2+
13170	S	S	S	S	2+
13171	S	S	S	S	4+
13173	S	S	S	S	2+
13174	S	S	S	S	1+
13176	S	S	S	S	4+
13178	S	S	S	S	4+
13180	S	S	S	S	3+
13184	S	S	S	S	1+
13185	S	S	S	S	1+
13186	S	S	S	S	4+
13189	S	S	S	S	3+
13190	S	S	S	S	1+
13191	S	S	S	S	1+
13192	S	S	S	S	4+
13193	S	S	S	S	1+
13194	S	S	S	S	3+
13196	S	S	S	S	3+
13197	S	S	S	S	3+
13198	S	S	S	S	3+
13200	S	S	S	S	4+
13201	S	S	S	S	2+
13202	S	S	S	S	4+
13203	S	S	S	S	3+
13204	S	S	S	S	3+
13208	S	S	S	S	1+
13210	R	S	R	S	1+
13211	S	S	S	S	3+
13213	S	S	S	S	3+
13214	S	S	S	S	4+
13215	S	S	S	S	1+
13216	S	S	S	S	2+
13217	S	S	S	S	1+
13220	S	S	S	S	4+
13221	S	S	S	S	3+
13222	S	S	S	S	1+
13223	S	S	S	S	2+
13225	S	S	S	S	4+
13227	S	S	S	S	4+
13228	S	S	S	S	3+
13229	S	S	S	S	1+
13230	S	S	S	S	3+
13231	R	R	R	R	2+
13232	S	S	S	S	2+
13233	S	R	R	R	1+
13234	S	S	S	S	1+
13236	S	S	S	S	1+
13237	R	R	R	R	3+
13238	S	S	S	S	4+
13239	S	S	S	S	1+
13240	S	R	S	S	4+
13242	S	R	S	S	1+
13243	S	S	S	S	1+
13244	S	S	S	S	4+
13245	S	S	S	S	3+
13246	S	S	S	S	1+
13248	S	S	S	S	1+
13249	S	S	S	S	1+
13250	R	R	R	R	1+
13252	S	S	S	S	1+
13253	S	S	S	S	3+
13254	S	S	S	S	2+
13257	S	S	S	S	4+
13258	S	S	S	S	1+
13262	S	S	S	S	3+
13264	S	R	S	R	2+
13265	R	S	S	S	4+
13266	S	S	S	R	1+
13267	R	R	R	R	4+
13268	S	S	S	S	1+
13271	R	R	R	R	2+
13273	S	S	S	S	1+
13274	S	S	S	S	4+
13275	S	S	S	S	3+
13277	S	S	S	S	3+
13278	S	R	S	R	1+
13280	S	S	S	S	4+
13281	R	R	R	R	4+
13282	S	S	S	S	1+
13283	S	S	S	S	4+
13284	S	S	S	S	1+
13285	S	S	S	S	3+
13287	S	S	S	S	2+
13288	S	S	S	S	1+
13289	S	S	S	S	1+
13291	S	S	S	S	3+
13292	S	S	S	S	3+
13293	S	S	S	S	3+
13294	R	S	R	R	2+
13295	S	S	S	S	2+
13297	S	S	S	S	1+
13298	S	S	S	S	2+
13299	S	S	S	S	4+
13300	S	S	S	S	1+
13301	S	S	S	S	3+
13302	S	S	S	S	3+
13303	S	S	S	S	2+
13304	S	S	S	S	4+
13305	S	S	S	S	1+
13306	S	S	S	S	1+
13307	S	S	S	S	2+
13308	S	S	S	S	4+
13309	S	S	S	S	4+
13310	S	R	S	R	1+
13311	S	S	S	S	1+
13312	S	S	S	S	4+
13314	S	S	S	S	1+
13316	S	S	S	S	2+
13317	S	S	S	S	1+
13318	S	S	S	S	3+
13319	S	R	S	R	1+
13320	S	S	S	S	1+
13322	S	S	S	S	4+
13323	S	S	S	S	2+
13325	R	R	R	R	1+
13326	S	S	S	S	1+
13327	S	S	S	S	4+
13328	S	S	S	S	1+
13329	S	S	S	S	4+
13330	R	S	R	R	2+
13331	R	R	R	R	4+
13332	S	S	S	S	2+
13333	S	S	S	S	4+
13334	S	S	S	S	2+
13335	S	S	S	S	2+
13336	S	S	S	S	1+
13338	S	S	S	S	2+
13339	S	S	S	S	2+
13340	S	R	S	R	1+
13341	S	S	S	S	3+
13342	S	S	S	S	4+
13343	S	S	S	S	1+
13344	S	S	S	S	2+
13347	S	S	S	R	1+
13348	S	S	S	S	3+
13349	S	S	S	S	3+
13350	S	S	S	S	3+
13352	S	S	S	S	1+
13353	S	S	S	S	4+
13358	S	S	S	S	3+
13360	S	S	S	S	1+
13361	S	R	S	R	3+
13362	S	S	S	S	1+
13363	S	S	S	S	4+
13364	S	S	S	S	4+
13365	S	S	S	S	2+
13367	S	S	S	S	3+
13368	S	S	S	S	4+
13369	S	S	S	S	4+
13370	S	R	S	S	4+
13372	S	S	S	S	4+
13374	S	S	S	S	3+
13375	S	R	S	R	1+
13376	S	S	S	S	4+
13377	S	S	S	S	1+
13378	S	S	S	S	4+
13379	S	S	S	S	1+
13381	S	S	S	S	1+
13382	S	S	S	S	4+
13383	R	R	R	R	2+
13384	R	R	R	R	3+
13385	S	S	S	S	1+
13386	S	S	S	S	1+
13387	S	S	S	S	3+
13389	S	S	S	S	3+
13390	S	S	S	S	4+
13391	S	S	S	S	4+
13392	S	S	S	S	2+
13393	S	S	S	S	3+
13394	S	S	S	S	1+
13395	S	S	S	S	1+
13396	S	S	S	S	2+
13397	S	S	S	S	4+
13399	S	S	S	S	1+
13400	S	S	S	S	4+
13402	S	S	S	S	4+
13403	R	R	R	R	1+
13404	S	R	S	R	1+
13405	S	S	S	S	1+
13406	S	S	S	S	1+
13407	S	S	S	S	3+
13409	S	S	S	S	2+
13410	S	S	S	S	1+
13411	S	S	S	S	4+
13412	S	S	S	S	4+
13413	S	S	S	S	1+
13414	S	S	S	S	3+
13415	S	S	S	S	2+
13416	R	R	S	R	1+
13417	S	S	S	S	4+
13418	S	S	S	S	4+
13419	S	R	S	R	2+
13420	S	S	S	S	2+
13421	S	S	S	S	4+
13422	S	S	S	S	1+
13424	S	S	S	S	1+
13425	S	S	S	S	1+
13427	S	S	S	S	2+
13429	S	S	S	S	1+
13431	S	S	S	S	3+
13432	S	S	S	S	1+
13433	S	S	S	S	1+
13434	S	S	S	S	4+
13435	S	S	S	S	1+
13436	S	S	S	S	3+
13437	S	S	S	S	1+
13438	S	S	S	S	3+
13439	S	S	S	S	1+
13440	S	S	S	S	3+
13442	S	S	S	S	2+
13443	S	S	S	S	2+
13444	S	S	S	S	1+
13445	S	S	S	S	1+
13446	S	S	S	S	1+
13447	S	S	S	S	2+
13448	S	S	S	S	1+
13449	S	S	S	S	3+
13454	S	S	S	S	1+
13455	S	S	S	S	4+
13456	S	S	S	S	4+
13457	S	S	S	S	4+
13458	S	S	S	S	2+
13460	S	S	S	S	3+
13461	S	S	S	S	4+
13462	S	S	S	S	1+
13464	S	S	S	S	2+
13466	S	S	S	S	4+
13467	S	S	S	S	1+
13469	S	S	S	S	4+
13470	S	S	S	S	4+
13471	S	S	S	S	1+
13474	S	S	S	S	1+
13475	S	S	S	R	1+
13476	S	S	S	S	1+
13477	S	R	S	R	1+
13478	S	S	S	S	4+
13479	S	S	S	S	2+
13480	S	S	S	S	4+
13481	S	S	S	S	2+
13484	S	S	S	S	4+
13485	S	S	S	S	3+
13486	S	R	S	R	1+
13487	R	R	R	R	4+
13489	S	S	S	S	2+
13490	S	S	S	S	3+
13491	S	S	S	S	4+
13492	R	R	R	R	2+
13493	S	S	S	S	1+
13494	S	S	S	S	3+
13495	S	S	S	S	2+
13496	S	R	S	R	4+
13497	S	S	S	S	3+
13499	S	S	S	S	4+
13500	S	S	S	S	4+
13502	S	S	S	S	3+
13503	S	S	S	S	3+
13505	S	S	S	S	1+
13506	S	S	S	S	1+
13507	S	R	S	R	2+
13508	S	S	R	S	3+
13511	S	S	S	S	2+
13514	S	S	S	S	3+
13515	S	S	S	S	4+
13516	S	S	S	S	4+
13517	S	S	S	S	4+
13518	S	S	S	S	4+
13519	S	S	S	S	1+
13520	S	S	S	S	3+
13521	S	S	S	S	3+
13522	S	S	S	S	1+
13523	S	S	S	S	4+
13524	S	S	S	S	1+
13525	R	R	R	R	4+
13526	S	S	S	S	4+
13527	S	S	S	S	4+
13528	S	S	S	S	3+
13530	R	R	S	R	2+
13533	S	S	S	S	4+
13535	R	R	R	R	1+
13536	S	S	S	S	3+
13538	S	S	S	S	2+
13539	S	S	S	S	1+
13540	S	S	S	S	2+
13541	S	S	S	S	4+
13543	S	S	S	S	3+
13545	S	S	S	S	1+
13546	S	S	S	S	4+
13547	S	S	S	S	1+
13548	S	S	S	S	1+
13551	S	S	S	S	3+
13552	S	S	S	S	3+
13553	S	S	S	R	1+
13555	S	S	S	S	1+
13558	S	S	R	R	1+
13559	S	S	S	S	2+
13561	S	S	S	S	1+
13562	S	S	S	S	1+
13563	S	S	S	S	1+
13564	S	S	S	S	3+
13565	S	S	S	S	2+
13566	S	S	S	S	1+
13568	S	S	S	S	3+
13569	S	S	S	S	1+
13570	S	S	S	S	3+
13571	S	S	S	S	1+
13572	S	S	S	S	1+
13573	S	S	S	S	1+
13574	S	S	S	S	1+
13575	S	S	S	S	3+
13576	S	S	S	S	1+
13577	S	S	S	S	3+
13578	S	S	S	S	4+
13579	S	S	S	S	2+
13580	S	S	S	S	2+
13582	S	S	S	S	4+
13583	S	S	S	S	1+
13584	S	S	S	S	1+
13585	R	S	R	R	2+
13586	S	S	S	S	2+
13587	S	S	S	R	2+
13588	S	S	S	S	1+
13590	S	S	S	S	2+
13591	S	S	S	S	4+
13595	S	S	S	S	1+
13597	R	S	R	R	1+
13598	S	S	S	S	4+
13600	S	S	S	S	1+
13601	S	S	S	S	1+
13603	S	S	S	S	2+
13605	S	S	S	S	4+
13607	S	S	S	S	3+
13608	S	S	S	S	2+
13610	S	S	S	S	4+
13611	S	S	S	S	1+
13612	S	S	S	S	4+
13615	S	S	S	S	4+
13616	S	S	S	S	4+
13618	S	S	S	S	4+
13619	S	S	S	S	3+
13620	S	S	S	S	1+
13622	R	R	R	R	2+
13623	S	S	S	S	1+
13625	S	S	S	S	2+
13628	S	S	S	S	2+
13631	R	R	R	R	3+
13632	S	S	S	S	1+
13634	S	S	S	S	4+
13635	S	S	S	S	1+
13636	S	S	S	S	1+
13637	S	S	S	S	4+
13638	R	S	R	R	3+
13639	S	S	S	S	2+
13641	S	S	S	S	1+
13642	S	S	S	S	2+
13645	S	S	S	S	3+
13647	S	S	S	S	2+
13649	S	S	S	S	1+
13650	S	S	S	S	1+
13651	S	R	S	R	4+
13652	S	S	S	S	4+
13653	S	S	S	S	3+
13655	S	S	S	S	4+
14003	S	S	S	S	1+
14005	S	S	S	S	3+
14006	S	S	S	S	2+
14007	S	S	S	S	3+
14009	S	S	S	S	2+
14012	S	S	S	S	1+
14013	S	S	S	S	3+
14014	S	S	S	S	3+
14015	S	S	S	S	2+
14017	S	S	S	S	2+
14018	S	S	S	S	2+
14019	S	S	S	S	1+
14021	S	S	S	S	4+
14023	S	S	S	S	4+
14025	S	S	S	S	3+
14026	S	S	S	S	4+
14027	S	S	S	S	3+
14030	S	S	S	S	1+
14031	S	S	S	S	2+
14033	S	S	S	S	1+
14034	S	S	S	S	1+
14036	S	S	S	S	3+
14037	S	S	S	S	1+
14038	S	S	S	S	3+
14039	S	S	S	S	1+
14041	S	S	S	S	2+
14042	R	S	R	S	2+
14043	S	S	S	S	2+
14044	S	S	S	S	1+
14045	S	S	S	S	1+
14046	S	S	S	S	4+
14047	S	S	S	S	1+
14048	S	S	S	S	3+
14050	S	S	S	S	1+
14051	S	S	S	S	4+
14052	S	S	S	S	2+
14053	S	S	S	S	2+
14054	S	S	S	S	2+
14055	R	R	R	R	2+
14056	S	S	S	S	4+
14058	S	S	S	S	1+
14059	S	S	S	S	2+
14060	S	S	S	S	1+
14061	S	S	S	S	3+
14063	S	S	S	S	1+
14066	R	R	R	R	2+
14067	R	S	R	S	2+
14069	S	S	S	S	4+
14070	S	S	S	S	2+
14072	S	S	S	S	3+
14074	R	S	R	S	1+
14076	S	S	S	S	4+
14077	S	S	S	S	2+
14078	S	S	S	R	1+
14082	S	S	S	S	4+
14084	S	S	S	S	3+
14085	S	S	R	R	2+
14086	S	S	S	S	3+
14087	S	S	S	S	3+
14088	S	S	S	S	2+
14089	S	S	S	S	3+
14090	S	S	S	S	1+
14091	R	R	R	R	1+
14092	S	S	S	S	3+
14093	S	S	S	S	4+
14095	S	S	S	S	4+
14097	S	S	S	S	1+
14098	S	S	S	S	3+
14100	S	S	S	S	1+
14103	R	R	R	R	3+
14104	S	S	S	S	2+
14105	S	S	S	S	2+
14107	S	S	S	S	1+
14108	S	S	S	S	3+
14109	S	S	R	R	3+
14110	S	S	S	S	4+
14111	S	S	S	S	1+
14112	S	S	S	S	3+
14114	S	S	S	S	3+
14115	S	S	S	S	1+
14116	S	R	S	R	1+
14117	S	R	S	S	1+
14119	S	S	S	S	1+
14120	S	S	S	R	1+
14123	S	S	S	S	3+
14125	S	S	S	S	3+
14126	S	S	S	S	2+
14127	S	S	S	S	2+
14131	R	R	R	R	4+
14133	S	S	S	S	1+
14134	S	S	S	S	3+
14136	S	S	S	S	4+
14138	S	S	S	S	4+
14139	S	S	S	S	1+
14141	S	S	S	S	1+
14143	S	S	S	S	4+
14145	S	S	S	S	1+
14146	S	S	S	S	2+
14147	S	S	S	S	4+
14149	S	R	S	S	2+
14150	S	R	S	S	1+
14152	S	R	S	R	2+
14155	S	S	S	S	3+
14156	S	S	S	S	4+
14158	S	S	S	S	1+
14161	R	S	R	R	2+
14164	S	S	S	S	1+
14165	S	R	S	R	4+
14166	S	S	S	S	4+
14167	S	S	S	S	1+
14168	R	S	R	R	2+
14171	S	S	S	S	1+
14172	S	S	S	S	1+
14173	S	R	S	R	1+
14174	S	S	S	S	1+
14175	S	S	S	S	1+
14176	S	S	S	S	1+
14177	S	S	S	S	4+
14179	R	S	R	R	1+
14180	R	S	S	R	4+
14181	S	S	S	S	2+
14182	S	S	S	S	3+
14184	S	S	S	S	4+
14187	S	S	S	S	3+
14188	S	S	S	S	1+
14189	S	R	S	S	1+
14190	S	S	S	S	2+
14191	S	S	S	S	4+
14192	S	S	S	S	2+
14193	S	S	S	S	1+
14194	S	S	S	S	1+
14195	S	S	S	S	2+
14196	S	R	S	S	3+
14197	S	S	S	S	3+
14200	S	S	S	S	3+
14201	S	S	S	S	1+
14203	S	S	S	S	2+
14204	S	S	S	S	2+
14205	S	S	S	S	4+
14206	S	S	S	S	1+
14208	S	S	S	S	1+
14210	S	R	S	R	4+
14211	S	S	S	S	1+
14212	R	R	R	R	1+
14213	S	S	S	S	1+
14214	R	S	S	S	2+
14215	S	S	S	S	4+
14216	S	S	S	S	4+
14218	S	R	S	S	2+
14220	S	S	S	S	3+
14221	S	S	S	S	1+
14222	R	S	R	S	3+
14223	S	S	S	S	3+
14224	S	S	S	S	4+
14225	S	S	S	S	4+
14226	S	S	S	S	4+
14227	R	R	R	R	2+
14228	S	S	S	S	3+
14230	S	S	S	S	4+
14231	S	S	S	S	1+
14232	S	S	S	S	4+
14233	S	S	S	S	3+
14234	S	S	S	S	1+
14236	S	S	S	S	3+
14238	S	S	S	S	2+
14239	S	S	S	S	4+
14240	S	S	S	S	4+
14241	S	S	S	S	4+
14242	S	S	S	S	1+
14243	S	S	S	S	2+
14244	S	R	S	S	4+
14245	S	R	S	R	2+
14246	S	S	S	S	4+
14247	S	S	S	S	2+
14248	S	S	S	S	2+
14249	S	S	S	S	3+
14250	S	S	S	S	4+
14251	S	S	S	S	3+
14252	S	S	S	S	2+
14254	S	S	S	S	1+
14255	S	S	S	S	1+
14256	S	S	S	S	4+
14257	S	S	S	S	3+
14259	S	S	S	S	1+
14260	S	S	S	S	1+
14262	S	S	S	S	1+
14263	S	S	S	S	2+
14265	S	S	S	S	1+
14266	S	S	S	S	1+
14267	S	S	S	S	1+
14268	S	S	S	S	4+
14270	S	S	S	S	3+
14271	S	S	S	S	3+
14272	S	R	S	R	2+
14273	S	S	S	S	2+
14274	S	S	S	S	2+
14275	S	S	S	S	1+
14276	S	S	S	S	3+
14277	S	S	S	S	3+
14278	S	R	S	S	1+
14279	S	S	S	S	2+
14280	S	S	S	S	1+
14281	S	S	S	S	1+
14282	S	R	S	R	1+
14283	S	S	S	S	4+
14284	S	S	S	S	4+
14285	S	S	S	S	3+
14286	S	S	S	S	4+
14288	S	S	S	S	1+
14290	S	S	S	S	1+
14291	S	S	S	S	2+
14292	S	S	S	S	1+
14293	S	S	S	S	4+
14294	S	S	S	S	3+
14296	S	S	S	S	3+
14297	S	S	S	S	4+
14298	S	S	S	S	3+
14299	S	S	S	S	2+
14300	S	S	S	S	4+
14301	S	S	S	S	3+
14302	S	S	S	S	1+
14303	S	S	S	S	1+
14304	S	S	S	S	2+
14305	S	S	S	S	2+
14306	S	S	S	S	4+
14308	S	S	S	S	1+
14309	S	S	S	S	4+
14310	S	S	S	S	4+
14311	S	S	S	S	4+
14313	S	S	S	S	3+
14314	R	S	R	S	2+
14316	S	S	S	S	3+
14317	S	S	S	S	1+
14318	S	S	S	S	4+
14319	S	S	S	S	1+
14320	S	S	S	S	4+
14321	S	R	S	R	4+
14322	S	R	S	S	2+
14323	R	S	R	S	2+
14324	S	S	S	S	1+
14326	S	S	S	S	4+
14327	S	S	S	S	4+
14329	S	S	S	S	1+
14330	S	S	S	S	4+
14331	S	S	S	S	1+
14332	R	S	R	S	1+
14334	S	S	S	S	2+
14336	S	S	S	S	1+
14337	S	R	S	R	2+
14338	S	R	S	S	4+
14339	S	S	S	S	4+
14340	S	S	S	S	4+
14342	R	S	S	S	1+
14343	S	S	S	R	2+
14344	S	S	S	S	1+
14345	S	S	S	S	1+
14346	S	S	S	S	1+
14347	S	S	S	S	3+
14349	S	S	S	S	1+
14350	S	S	S	S	1+
14351	S	S	S	S	4+
14352	S	S	S	S	1+
14353	S	S	S	S	2+
14354	S	S	S	S	1+
14355	S	S	S	S	3+
14356	S	S	S	S	2+
14357	S	S	S	S	1+
14358	S	S	S	S	2+
14359	S	S	S	S	2+
14361	S	S	S	S	3+
14362	S	S	S	S	2+
14363	S	S	S	S	1+
14364	S	S	S	S	4+
14366	S	S	S	S	2+
14368	S	S	S	S	2+
14370	S	S	S	S	1+
14371	S	S	S	S	2+
14372	S	R	S	R	1+
14373	S	S	S	S	2+
14374	S	S	S	S	1+
14375	R	R	R	R	1+
14376	S	S	S	S	1+
14378	S	S	S	S	1+
14379	S	R	S	S	1+
14381	S	S	S	S	1+
14382	S	S	S	S	1+
14383	S	S	S	S	1+
14384	S	S	S	S	1+
14385	S	S	S	S	2+
14386	S	S	S	S	1+
14388	S	S	S	S	2+
14389	R	R	R	R	1+
14390	S	S	S	S	1+
14391	S	S	S	S	1+
14392	S	S	S	S	1+
14393	R	S	S	S	2+
14394	S	S	S	S	1+
14395	R	S	S	S	2+
14396	S	S	S	S	2+
14399	S	S	S	S	1+
14401	S	S	S	S	1+
14403	R	R	R	R	2+
14405	S	S	S	S	1+
14406	S	S	S	S	1+
14407	S	S	S	S	3+
14408	S	S	S	S	2+
14410	S	S	S	S	4+
14412	S	S	S	S	2+
14413	S	S	S	S	4+
14414	S	S	S	S	4+
14416	S	S	S	S	4+
14420	S	S	S	S	3+
14421	S	S	S	S	1+
14423	S	S	S	S	1+
14424	S	S	S	S	1+
14425	S	S	S	S	4+
14426	S	S	S	S	1+
14427	S	S	S	S	4+
14428	S	S	S	S	1+
14430	S	S	S	S	3+
14431	S	S	S	S	2+
14432	S	S	S	S	1+
14433	R	S	S	S	1+
14435	S	S	S	R	1+
14436	S	S	S	S	3+
14437	S	S	S	S	2+
14438	S	S	S	S	4+
14439	S	S	S	S	1+
14441	S	S	S	S	1+
14444	S	S	S	S	3+
14445	S	S	S	S	4+
14446	S	S	S	S	4+
14447	S	R	S	R	3+
14448	R	S	S	R	3+
14449	S	S	S	S	2+
14450	S	S	S	S	1+
14451	S	S	S	S	3+
14452	S	S	S	S	2+
14453	S	S	S	S	2+
14454	S	S	S	S	4+
14456	R	S	R	S	4+
14457	S	S	S	S	4+
14458	S	S	S	S	1+
14459	S	R	S	R	2+
14460	S	S	S	S	1+
14463	S	S	S	S	4+
14464	S	S	S	S	1+
14465	S	S	S	S	2+
14466	S	S	S	S	3+
14467	S	S	S	S	3+
14468	S	S	S	S	4+
14469	S	S	S	S	2+
14471	S	S	S	S	2+
14472	S	S	S	S	4+
14474	S	S	S	S	4+
14475	S	R	S	R	1+
14476	S	S	S	S	3+
14478	S	S	S	S	3+
14482	S	S	S	S	3+
14483	S	S	S	S	1+
14485	S	S	S	S	4+
14487	S	S	S	S	3+
14488	S	S	S	S	1+
14489	S	S	S	R	1+
14491	S	S	S	S	2+
14493	R	S	R	S	2+
14494	S	S	S	S	4+
14495	S	S	S	S	2+
14496	S	S	S	S	1+
14498	S	S	S	S	4+
14500	S	S	S	S	3+
14501	S	S	S	S	4+
14502	S	R	S	S	4+
14503	S	S	S	S	1+
14505	S	S	S	S	3+
14506	S	S	S	S	2+
14509	S	S	S	R	1+
14513	S	S	S	S	1+
14514	S	S	S	S	4+
14515	S	S	S	S	3+
14516	S	S	S	S	3+
14517	S	S	S	S	1+
14521	S	S	S	S	1+
14523	S	S	S	S	4+
14528	S	R	S	R	4+
14529	S	S	S	S	1+
14530	S	S	S	S	2+
14531	S	S	S	S	1+
14534	R	R	R	R	1+
14535	S	S	S	S	1+
14536	S	S	S	S	3+
14537	R	S	R	S	2+
14538	S	S	S	S	3+
14539	S	S	S	S	1+
14540	S	S	S	S	4+
14541	S	S	S	S	1+
14542	S	S	S	S	3+
14545	S	S	S	S	1+
14546	S	S	S	S	2+
14547	S	S	S	S	1+
14548	R	R	R	S	2+
14553	S	R	S	R	2+
14554	S	S	S	S	1+
14556	S	S	S	S	2+
14557	S	R	S	R	3+
14560	S	S	S	S	4+
14563	S	S	S	S	1+
14564	S	S	S	S	3+
14565	S	S	S	S	1+
14566	R	S	R	S	3+
14567	S	S	S	S	4+
14569	S	R	S	R	1+
14570	S	S	S	S	1+
14572	S	S	S	S	1+
14573	S	S	S	S	3+
14574	S	S	S	S	1+
14575	S	S	S	S	1+
14576	S	S	S	S	3+
14577	S	S	S	S	2+
14578	S	S	S	S	3+
14579	R	S	S	S	1+
14580	S	S	S	S	4+
14581	S	S	S	S	2+
14582	S	R	S	R	2+
14583	S	S	S	S	4+
14584	S	S	S	S	2+
14585	S	S	S	S	4+
14586	S	S	S	S	1+
14587	S	S	S	S	2+
14588	S	S	S	R	1+
14589	S	S	S	S	1+
14590	S	S	S	S	4+
15002	S	S	S	S	1+
15004	S	S	S	S	4+
15005	S	S	S	S	3+
15006	S	S	S	S	1+
15007	S	S	S	S	2+
15008	S	S	S	S	1+
15010	S	S	S	S	1+
15011	S	S	S	S	3+
15012	S	S	S	S	4+
15016	S	S	S	S	4+
15017	S	S	S	S	1+
15018	S	S	S	S	4+
15019	S	S	S	S	1+
15020	S	S	S	S	3+
15024	S	S	S	S	1+
15029	S	S	S	S	2+
15030	S	S	S	S	2+
15031	S	S	S	S	4+
15033	S	S	S	S	1+
15037	S	S	S	S	4+
15039	S	S	S	S	4+
15040	S	S	S	S	4+
15041	S	S	S	S	2+
15043	S	S	S	S	4+
15044	S	S	S	S	3+
15046	S	S	S	S	1+
15047	S	S	S	S	3+
15048	S	S	S	S	1+
15049	S	S	S	S	1+
15050	S	S	S	S	3+
15051	S	S	S	S	3+
15053	S	S	S	S	1+
15054	S	S	S	S	1+
15055	S	S	S	S	3+
15056	S	S	S	S	3+
15058	S	S	S	S	1+
15060	S	R	S	R	4+
15061	S	S	S	S	4+
15062	S	S	S	S	2+
15063	S	S	S	S	2+
15065	S	S	S	S	1+
15066	S	R	S	R	1+
15068	S	S	S	S	3+
15069	R	R	R	R	3+
15070	R	R	S	R	4+
15072	S	S	S	S	1+
15073	S	R	S	R	2+
15075	S	S	S	S	1+
15077	S	R	S	R	4+
15078	R	S	R	S	2+
15080	S	S	S	S	4+
15081	S	S	S	S	1+
15082	S	S	S	S	3+
15086	S	S	S	S	3+
15087	S	S	S	S	3+
15091	S	S	S	S	1+
15092	S	S	S	S	3+
15093	S	S	S	S	1+
15096	S	S	S	S	2+
15099	R	S	S	S	3+
15100	S	S	S	S	1+
15101	S	S	S	S	3+
15102	S	S	S	S	4+
15103	S	S	S	S	2+
15105	S	R	S	R	1+
15106	S	S	S	S	1+
15107	S	S	S	S	2+
15108	S	R	S	S	2+
15109	R	S	R	S	2+
15111	S	S	S	S	1+
15112	S	S	S	S	1+
15113	S	S	S	R	3+
15115	S	S	S	S	4+
15116	S	S	S	S	3+
15118	S	S	S	S	1+
15119	S	S	S	S	1+
15120	S	S	S	S	1+
15122	S	S	S	S	1+
15123	S	S	S	S	3+
15124	S	S	S	R	1+
15127	S	S	S	S	1+
15129	S	S	S	S	3+
15130	S	S	S	S	4+
15131	S	S	S	S	1+
15132	S	S	S	S	4+
15133	S	S	S	S	4+
15135	S	S	S	S	1+
15136	S	S	S	S	1+
[truncated: 2,151 more rows]
