# Supplementary material for: Analysis of the application of a gene chip method for detecting Mycobacterium tuberculosis drug resistance in clinical specimens: a retrospective study
Source: Sci Rep. 2021 Sep 9;11:17951. doi: 10.1038/s41598-021-97559-y (PMC8429459; doi:10.1038/s41598-021-97559-y)
Supplement: Supplementary file 3 — Supplementary Information 3. [file 41598_2021_97559_MOESM3_ESM.xls]

## Sheet: Summary
Data sorting and simple analysis after the included specimens are classified according to different AFB levels
Overall	RIF			4148					INH			4148					MDR-TB			4148
	Chip	DST			Sensitivity		PPV		Chip	DST			Sensitivity		PPV		Chip	DST			Sensitivity		PPV
		R	S		0.8143		0.7125			R	S		0.739726		0.75			R	S		0.69802		0.783333
	R	228	92		Specificity	RR	NPV		R	324	108		Specificity	RR	NPV		R	141	39		Specificity	RR	NPV
	S	52	3776		0.9762	0.965284	0.986416		S	114	3602		0.970889	0.94648	0.969322		S	61	3907		0.990117	0.975892	0.984627
≤1+	RIF			1504					INH			1504					MDR-TB			1504
	Chip	DST			Sensitivity		PPV		Chip	DST			Sensitivity		PPV		Chip	DST			Sensitivity		PPV
		R	S		0.726027		0.623529			R	S		0.672619		0.738562			R	S		0.6		0.72
	R	53	32		Specificity	RR	NPV		R	113	40		Specificity	RR	NPV		R	36	14		Specificity	RR	NPV
	S	20	1399		0.977638	0.965426	0.985906		S	55	1296		0.97006	0.936835	0.959289		S	24	1430		0.990305	0.974734	0.983494
2+	RIF			827					INH			827					MDR-TB			827
	Chip	DST			Sensitivity		PPV		Chip	DST			Sensitivity		PPV		Chip	DST			Sensitivity		PPV
		R	S		0.841584		0.702479			R	S		0.747664		0.761905			R	S		0.709091		0.735849
	R	85	36		Specificity	RR	NPV		R	80	25		Specificity	RR	NPV		R	39	14		Specificity	RR	NPV
	S	16	690		0.950413	0.937122	0.977337		S	27	695		0.965278	0.937122	0.962604		S	16	758		0.981865	0.963724	0.979328
3+	RIF			760					INH			760					MDR-TB			760
	Chip	DST			Sensitivity		PPV		Chip	DST			Sensitivity		PPV		Chip	DST			Sensitivity		PPV
		R	S		0.846154		0.77193			R	S		0.763889		0.714286			R	S		0.738095		0.794872
	R	44	13		Specificity	RR	NPV		R	55	22		Specificity	RR	NPV		R	31	8		Specificity	RR	NPV
	S	8	695		0.981638	0.972368	0.98862		S	17	666		0.968023	0.948684	0.97511		S	11	710		0.988858	0.975	0.984743
4+	RIF			1057					INH			1057					MDR-TB			1057
	Chip	DST			Sensitivity		PPV		Chip	DST			Sensitivity		PPV		Chip	DST			Sensitivity		PPV
		R	S		0.851852		0.807018			R	S		0.835165		0.783505			R	S		0.777778		0.921053
	R	46	11		Specificity	RR	NPV		R	76	21		Specificity	RR	NPV		R	35	3		Specificity	RR	NPV
	S	8	992		0.989033	0.982025	0.992		S	15	945		0.978261	0.965941	0.984375		S	10	1009		0.997036	0.987701	0.990186
≥2+	RIF			2644					INH			2644					MDR-TB			2644
	Chip	DST			Sensitivity		PPV		Chip	DST			Sensitivity		PPV		Chip	DST			Sensitivity		PPV
		R	S		0.845411		0.744681			R	S		0.781481		0.756272			R	S		0.739437		0.807692
	R	175	60		Specificity	RR	NPV		R	211	68		Specificity	RR	NPV		R	105	25		Specificity	RR	NPV
	S	32	2377		0.97538	0.965204	0.986716		S	59	2306		0.971356	0.951967	0.975053		S	37	2477		0.990008	0.976551	0.985282
